# Supplementary material for: Dually Responsive Nanoparticles for Drug Delivery Based on Quaternized Chitosan
Source: Int J Mol Sci. 2022 Jul 1;23(13):7342. doi: 10.3390/ijms23137342 (PMC9266538; doi:10.3390/ijms23137342)
Supplement: Supplementary file 1 [file ijms-23-07342-s001.zip]

Archive with 1 entries (1 files):
- ijms-1742737-supplementary.pdf
